# Supplementary material for: Primary Care Providers Describe Barriers and Facilitators to Amputation Prevention in Oklahoma
Source: J Clin Med. 2025 Sep 26;14(19):6817. doi: 10.3390/jcm14196817 (PMC12525397; doi:10.3390/jcm14196817)
Supplement: Supplementary file 1 [file jcm-14-06817-s001.zip]

Archive with 1 entries (1 files):
- jcm-3850760-supplementary.pdf
